# Supplementary material for: Quantifying Child-Appeal: The Development and Mixed-Methods Validation of a Methodology for Evaluating Child-Appealing Marketing on Product Packaging
Source: Int J Environ Res Public Health. 2021 Apr 29;18(9):4769. doi: 10.3390/ijerph18094769 (PMC8124606; doi:10.3390/ijerph18094769)
Supplement: Supplementary file 1 [file ijerph-18-04769-s001.zip]

Archive with 1 entries (1 files):
- Supplementary Table 1 (IJERPH).pdf
